# Supplementary material for: The Effect of New Thiophene-Derived Diphenyl Aminophosphonates on Growth of Terrestrial Plants
Source: Materials (Basel). 2019 Jun 24;12(12):2018. doi: 10.3390/ma12122018 (PMC6630915; doi:10.3390/ma12122018)
Supplement: Supplementary file 1 [file materials-12-02018-s001.zip]

Archive with 3 entries (2 files):
- materials-519639 supplemenatry final check/
- materials-519639 supplemenatry final check/Materials 519639 Supplementary 1.pdf
- materials-519639 supplemenatry final check/materials-519639-supplementary 2.pdf
